# Supplementary material for: Genome-wide promoter analysis, homology modeling and protein interaction network of Dehydration Responsive Element Binding (DREB) gene family in Solanum tuberosum
Source: PLoS One. 2021 Dec 16;16(12):e0261215. doi: 10.1371/journal.pone.0261215 (PMC8675703; doi:10.1371/journal.pone.0261215)
Supplement: S1 Table — (XLSX) [file pone.0261215.s001.xlsx]

## Sheet: Sheet1
Functions of identified cis-regulatory elements in sixty-six (66) StDREB genes
Motif	Function
3-AF1 binding site	light responsive element
AAAC-motif	light responsive element
AACA_motif	involved in endosperm-specific negative expression
AAGAA-motif	involved in secondary xylem development
A-box	cis-acting regulatory element
ABRE	cis-acting element involved in the abscisic acid responsiveness
ACE	cis-acting element involved in light responsiveness
AC-I	involved in xylem specific expression
AC-II	involved in xylem specific expression
AE-box	part of a module for light response
AP-1	development related element
ARE	cis-acting regulatory element essential for the anaerobic induction
as-1	involved in transcriptional activity of genes
AT~TATA-box	promoter binding element
AT1-motif	part of a light responsive module
ATC-motif	part of a conserved DNA module involved in light responsiveness
ATCT-motif	part of a conserved DNA module involved in light responsiveness
AT-rich element	binding site of AT-rich DNA binding protein (ATBP-1)
AT-rich sequence	element for maximal elicitor-mediated activation (2copies)
AuxRE	cis-acting regulatory element involved in auxin responsiveness
AuxRR-core	cis-acting regulatory element involved in auxin responsiveness
Box 4	part of a conserved DNA module involved in light responsiveness
Box II	part of a light responsive element
Box II -like sequence	Function unknown
Box III	protein binding site
box S	wound-responsive element
CAAT-box	common cis-acting element in promoter and enhancer regions
CAG-motif	part of a light response element
CARE	involved in meristem-specific expression
CAT-box	cis-acting regulatory element related to meristem expression
C-box	cis-acting regulatory element involved in light responsiveness
CCAAT-box	MYBHv1 binding site
CCGTCC motif	Function unknown
CCGTCC-box	development related element
CGTCA-motif	cis-acting regulatory element involved in the MeJA-responsiveness
chs-CMA1a	part of a light responsive element
chs-CMA2a	part of a light responsive element
chs-Unit 1 m1	part of a light responsive element
circadian	cis-acting regulatory element involved in circadian control
CTAG-motif	Function unknown
dOCT	development related element
DRE core	dehydration responsive element
DRE1	dehydration responsive element
E2Fb	involved in cell cycle regulation
ERE	cis-acting regulatory element involved in ethylene responsiveness
F-box	development related element
GA-motif	part of a light responsive element
Gap-box	part of a light responsive element
GARE-motif	gibberellin-responsive element
GATA-motif	part of a light responsive element
G-box	cis-acting regulatory element involved in light responsiveness
GC-motif	enhancer-like element involved in anoxic specific inducibility
GCN4_motif	cis-regulatory element involved in endosperm expression
GT1-motif	light responsive element
GTGGC-motif	light responsive element
H-box	light responsive element
HD-Zip 1	element involved in differentiation of the palisade mesophyll cells
HD-Zip 3	involved in vascular development
I-box	part of a light responsive element
LAMP-element	part of a light responsive element
L-box	part of a light responsive element
LS7	part of a light responsive element
LTR	cis-acting element involved in low-temperature responsiveness
MBS	MYB binding site involved in drought-inducibility
MBSI	MYB binding site involved in flavonoid biosynthetic genes regulation
MRE	MYB binding site involved in light responsiveness
MSA-like	cis-acting element involved in cell cycle regulation
Myb	drought responsive element
MYB recognition site	cis-acting regulatory element
Myb-binding site	cis-acting regulatory element
MYB-like sequence	Function unknown
MYC	dehydration responsive element
NON	development related element
O2-site	cis-acting regulatory element involved in zein metabolism regulation
P-box	gibberellin-responsive element
Pc-CMA2c	light responsive element
re2f-1	development related element
RY-element	cis-acting regulatory element involved in seed-specific regulation
sbp-CMA1c	part of a light responsive element
Sp1	light responsive element
STRE	stress responsive element
TATA	core promoter element around -30 of transcription start
TATA-box	core promoter element around -30 of transcription start
TATC-box	cis-acting element involved in gibberellin-responsiveness
TCA	Function unknown
TCA-element	cis-acting element involved in salicylic acid responsiveness
TCCC-motif	part of a light responsive element
TC-rich repeats	cis-acting element involved in defense and stress responsiveness
TCT-motif	part of a light responsive element
TGA-box	cis-acting regulatory element involved in auxin responsiveness
TGACG-motif	cis-acting regulatory element involved in the MeJA-responsiveness
TGA-element	auxin-responsive element
Unnamed__1	60K protein binding site
Unnamed__10	Function unknown
Unnamed__12	Function unknown
Unnamed__14	Function unknown
Unnamed__2	Function unknown
Unnamed__4	Function unknown
Unnamed__5	SEF1 factor binding site
Unnamed__6	Function unknown
Unnamed__8	Function unknown
W box	Fungal elicitor responsive element
WRE3	wound-responsive element
WUN-motif	wound-responsive element
