# Supplementary material for: Genome-wide promoter analysis, homology modeling and protein interaction network of Dehydration Responsive Element Binding (DREB) gene family in Solanum tuberosum
Source: PLoS One. 2021 Dec 16;16(12):e0261215. doi: 10.1371/journal.pone.0261215 (PMC8675703; doi:10.1371/journal.pone.0261215)
Supplement: S2 Table — (XLSX) [file pone.0261215.s002.xlsx]

## Sheet: Sheet1
The number of cis-regulatory motifs in sixty-six (66) StDREB gene promoters
GENE ID	PGSC0003DMG400040222 (StDREB1)	PGSC0003DMG400014309 (StDREB2)	PGSC0003DMG400014311 (StDREB3)	PGSC0003DMG400000365 (StDREB4)	PGSC0003DMG400012526 (StDREB5)	PGSC0003DMG400014310 (StDREB6)	PGSC0003DMG400028700 (StDREB7)	PGSC0003DMG401015891 (StDREB8)	PGSC0003DMG401023951 (StDREB9)	PGSC0003DMG400003706 (StDREB10)	PGSC0003DMG400004826 (StDREB11)	PGSC0003DMG400007951 (StDREB12)	PGSC0003DMG400015890 (StDREB13)	PGSC0003DMG400004255 (StDREB14)	PGSC0003DMG400023717 (StDREB15)	PGSC0003DMG400007036 (StDREB16)	PGSC0003DMG400002235 (StDREB17)	PGSC0003DMG400038366 (StDREB18)	PGSC0003DMG400045042 (StDREB19)	PGSC0003DMG400018581 (StDREB20)	PGSC0003DMG400022759 (StDREB21)	PGSC0003DMG400012087 (StDREB22)	PGSC0003DMG400012525 (StDREB23)	PGSC0003DMG400007025 (StDREB24)	PGSC0003DMG400034101 (StDREB25)	PGSC0003DMG400017813 (StDREB26)	PGSC0003DMG400002620 (StDREB27)	PGSC0003DMG400004825 (StDREB28)	PGSC0003DMG400027117 (StDREB29)	PGSC0003DMG400009475 (StDREB30)	PGSC0003DMG400015889 (StDREB31)	PGSC0003DMG400018054 (StDREB32)	PGSC0003DMG400004005 (StDREB33)	PGSC0003DMG400012527 (StDREB34)	PGSC0003DMG400002899 (StDREB35)	PGSC0003DMG400026461 (StDREB36)	PGSC0003DMG400023295 (StDREB37)	PGSC0003DMG400000910 (StDREB38)	PGSC0003DMG400026136 (StDREB39)	PGSC0003DMG400014196 (StDREB40)	PGSC0003DMG400020625 (StDREB41)	PGSC0003DMG400015312 (StDREB42)	PGSC0003DMG400041562 (StDREB43)	PGSC0003DMG400008538 (StDREB44)	PGSC0003DMG400031294 (StDREB45)	PGSC0003DMG400026035 (StDREB46)	PGSC0003DMG400018352 (StDREB47)	PGSC0003DMG400025282 (StDREB48)	PGSC0003DMG400012154 (StDREB49)
3-AF1 binding site	0	0	0	0	1	0	0	1	1	2	0	1	0	0	0	0	0	0	0	0	0	0	0	0	0	1	0	1	0	0	0	0	0	0	0	0	0	0	0	0	0	0	0	1	0	0	0	0	0
AAAC-motif	0	0	0	0	0	0	0	0	0	0	0	0	0	0	0	0	0	0	0	0	0	0	0	0	0	0	0	0	0	0	0	0	0	0	1	0	0	0	0	0	0	0	0	0	0	0	0	0	0
AACA_motif	0	0	0	0	0	0	0	0	0	0	0	1	0	0	0	0	0	0	0	0	0	0	0	0	0	0	0	0	1	0	0	0	0	0	0	0	0	0	0	0	0	0	0	0	0	0	0	0	0
AAGAA-motif	0	2	4	5	4	1	4	2	0	0	0	3	0	4	1	1	7	1	0	1	2	1	1	1	2	2	2	1	2	1	1	5	2	1	0	0	0	1	1	0	0	1	1	3	1	3	3	0	2
A-box	0	0	0	0	0	0	2	0	1	0	0	0	0	0	0	0	0	0	0	0	0	0	0	0	0	2	0	0	0	0	0	1	0	0	0	0	3	0	0	0	0	1	2	0	0	0	0	0	0
ABRE	6	6	2	1	8	2	11	1	4	9	3	1	4	10	6	6	0	10	0	1	3	3	10	3	10	4	4	1	4	7	4	8	3	4	4	14	14	0	3	0	8	5	7	2	5	1	1	6	4
ACE	0	0	0	0	1	0	0	0	0	0	0	0	0	0	0	0	0	0	0	1	0	1	0	0	0	0	0	0	1	1	1	0	0	0	1	2	2	0	0	0	0	0	0	0	0	0	0	0	0
AC-I	0	0	0	0	0	0	0	0	0	0	0	0	0	0	1	0	0	0	0	0	1	0	0	0	1	0	0	0	0	0	0	0	1	0	0	0	0	0	0	0	0	0	0	0	0	0	0	0	2
AC-II	0	0	0	0	0	0	0	0	0	0	0	0	0	0	0	0	0	0	0	0	0	0	1	0	1	0	0	0	0	0	0	0	0	0	0	0	0	0	0	0	0	0	0	0	0	0	0	0	0
AE-box	0	0	0	0	0	0	0	3	1	0	1	0	3	1	0	1	1	0	0	1	0	0	0	0	0	0	1	1	1	0	2	0	1	0	0	0	0	0	0	0	1	1	0	0	0	0	0	0	4
AP-1	0	0	0	0	0	1	0	0	1	0	0	0	0	0	0	0	0	0	0	0	0	0	0	0	0	0	0	0	0	0	0	1	0	0	0	0	0	0	0	1	0	0	0	0	0	0	0	0	0
ARE	1	4	1	1	2	0	0	2	1	0	3	0	3	0	0	1	0	0	0	2	1	1	2	3	1	3	1	3	0	1	5	0	0	0	0	2	1	1	2	2	2	0	0	3	2	1	4	0	2
as-1	1	1	0	3	2	0	3	1	1	0	0	4	3	0	3	0	1	0	0	0	1	0	2	0	2	0	2	2	2	3	2	0	2	0	0	2	1	0	2	2	1	4	4	2	1	0	0	0	0
AT~TATA-box	10	19	5	13	9	18	12	4	0	9	5	15	19	10	6	15	2	10	3	7	6	8	9	13	2	4	2	17	4	7	10	22	17	38	6	9	18	0	9	4	8	16	12	5	6	12	6	2	6
AT1-motif	0	0	1	1	0	0	0	0	0	0	0	0	0	0	0	0	0	1	0	2	0	0	0	0	0	1	0	0	0	0	0	0	0	0	0	0	0	0	0	1	0	1	1	0	0	0	0	0	0
ATC-motif	0	0	0	0	1	0	0	0	0	0	0	0	0	0	0	0	0	0	0	1	0	0	1	0	0	0	0	0	0	0	0	0	0	0	0	0	0	0	0	0	0	0	0	0	0	0	0	1	0
ATCT-motif	0	0	0	0	0	0	2	0	0	2	0	0	0	0	0	0	1	0	0	1	0	0	0	0	0	1	0	0	0	0	0	0	0	1	0	0	1	0	0	0	0	2	1	0	0	0	1	0	0
AT-rich element	1	0	1	0	1	0	0	0	0	1	0	0	0	1	0	0	0	0	0	0	1	0	0	0	1	0	0	0	1	0	0	0	1	1	0	0	0	0	0	0	0	0	0	0	0	0	1	0	1
AT-rich sequence	0	0	1	0	0	0	0	0	0	0	1	0	0	1	0	1	0	0	0	0	0	0	0	0	0	0	0	0	0	0	0	0	1	0	0	0	0	0	0	0	0	0	0	0	0	0	1	0	0
AuxRE	0	0	0	0	0	0	0	0	0	0	0	0	0	0	0	0	0	0	0	0	0	0	0	0	0	0	0	0	0	0	0	0	0	1	0	0	0	0	0	0	0	0	0	0	0	0	0	0	0
AuxRR-core	0	0	0	0	0	1	0	0	0	0	0	0	0	0	0	0	0	0	0	0	0	1	0	0	0	2	0	0	0	0	0	1	0	0	0	0	0	0	0	0	0	0	1	0	1	0	0	0	0
Box 4	5	7	10	4	6	5	6	5	2	4	11	8	3	7	3	4	5	8	0	3	9	5	8	6	3	3	3	2	1	1	7	4	4	2	6	5	3	2	5	2	11	3	6	7	5	6	3	7	2
Box II	0	1	0	0	0	0	0	0	0	1	1	0	0	0	0	0	0	0	0	0	0	1	0	0	0	0	0	0	0	0	0	0	0	0	0	0	0	0	0	0	0	0	0	0	0	1	0	0	1
Box II -like sequence	0	0	0	0	0	0	0	0	0	0	0	0	0	0	0	0	0	0	0	0	0	0	0	0	0	0	1	0	0	0	0	0	0	0	0	0	0	0	0	0	0	0	0	0	0	0	0	0	0
Box III	0	0	0	0	0	0	0	0	0	0	0	0	0	0	0	0	0	0	0	0	0	0	0	0	0	0	0	0	0	0	0	0	0	0	0	0	0	0	0	0	0	0	0	0	0	0	1	0	0
box S	0	0	0	0	0	0	0	0	0	0	0	0	0	0	0	0	0	0	0	0	0	0	0	0	0	0	0	0	0	0	0	1	0	0	0	0	0	0	0	0	0	0	0	0	0	0	0	0	0
CAG-motif	0	0	0	0	0	0	0	0	0	0	0	0	0	0	0	0	0	0	0	0	0	0	0	0	0	0	0	0	0	0	0	0	0	0	0	0	0	0	0	1	1	0	1	1	0	0	0	0	0
CARE	0	0	0	0	0	1	0	0	1	0	0	0	0	0	0	0	0	0	0	1	1	0	1	1	0	0	0	0	1	0	0	0	1	0	0	0	1	0	0	0	0	0	0	0	0	0	0	0	0
CAT-box	0	1	1	0	0	0	2	1	0	0	0	0	0	1	1	0	0	0	1	1	1	0	1	0	0	1	0	0	0	0	0	0	0	1	1	1	0	0	0	1	0	0	1	1	1	0	2	0	0
C-box	0	0	0	0	0	0	0	0	0	0	0	0	0	0	0	0	0	0	0	0	0	0	0	0	0	0	0	0	0	0	0	0	0	0	0	0	0	0	0	0	0	0	0	0	0	0	0	0	0
CCAAT-box	0	0	0	0	0	1	1	0	0	0	0	1	0	0	0	0	0	0	0	1	1	1	0	0	0	0	2	0	0	0	0	0	0	0	0	0	1	1	0	0	0	0	0	1	0	0	1	0	0
CCGTCC motif	0	0	0	0	0	0	2	0	1	0	0	0	0	0	0	0	0	0	0	0	0	0	0	0	0	2	0	0	0	0	0	1	0	0	0	0	3	0	0	0	0	1	2	0	0	0	0	0	0
CCGTCC-box	0	0	0	0	0	0	2	0	1	0	0	0	0	0	0	0	0	0	0	0	0	0	0	0	0	2	0	0	0	0	0	1	0	0	0	0	3	0	0	0	0	1	2	0	0	0	0	0	0
CGTCA-motif	1	1	0	3	2	0	3	1	1	0	0	4	3	0	3	0	1	0	0	0	1	0	2	0	2	0	2	2	2	3	2	0	2	0	0	2	1	0	2	2	1	4	4	2	1	0	0	0	0
chs-CMA1a	0	0	0	0	3	0	1	0	0	1	1	1	0	0	0	1	0	0	0	0	0	0	0	0	0	2	0	0	0	1	2	0	0	0	1	0	0	0	0	0	0	0	1	0	0	0	1	0	0
chs-CMA2a	0	0	0	0	0	0	0	1	0	1	0	0	0	0	0	1	0	1	0	0	0	0	0	0	1	0	0	0	0	0	0	0	0	0	0	0	0	0	0	0	0	0	0	0	0	0	0	1	0
chs-Unit 1 m1	0	0	0	0	0	0	0	0	0	0	0	0	0	0	0	0	0	0	0	0	0	1	0	0	0	0	0	0	0	0	0	0	0	0	0	0	0	0	0	0	0	0	0	0	0	0	0	0	0
circadian	0	0	1	0	0	3	1	1	0	1	0	2	0	0	0	0	0	1	0	0	0	0	0	1	0	0	0	0	1	0	1	0	0	0	0	1	0	0	0	1	0	2	0	0	0	0	1	1	0
CTAG-motif	0	0	0	0	1	0	0	0	0	0	0	0	1	0	0	1	0	0	0	0	0	0	0	0	0	0	0	0	0	0	0	0	0	0	0	0	0	0	0	1	0	1	0	0	0	0	0	0	0
dOCT	0	0	0	0	0	0	0	0	0	1	0	0	0	0	0	1	0	0	0	0	0	0	0	0	0	0	0	0	0	0	0	0	0	0	0	0	0	0	0	0	0	0	0	0	1	0	0	0	0
DRE core	0	0	0	0	0	0	0	0	0	0	0	2	0	0	0	0	0	0	0	1	0	0	0	0	1	0	0	0	0	0	0	0	0	0	0	0	0	0	0	0	0	0	0	0	0	0	0	0	0
DRE1	0	0	0	0	0	0	0	0	0	0	0	0	0	0	0	0	1	0	0	0	0	0	0	0	0	1	0	0	0	0	0	0	0	0	0	0	0	0	0	0	0	0	0	0	0	0	0	0	0
E2Fb	0	0	0	0	0	0	1	0	0	0	0	0	0	0	0	0	0	0	0	0	0	0	0	0	0	0	0	0	0	0	0	0	0	0	0	0	0	0	0	0	0	0	0	0	0	0	0	0	0
ERE	5	3	3	4	7	1	2	1	1	0	1	4	0	5	9	5	2	3	0	5	2	0	3	3	7	1	4	4	3	2	4	0	1	0	3	6	4	0	2	3	5	2	5	6	0	2	1	3	1
F-box	0	0	0	1	0	0	0	0	1	1	0	0	0	0	0	0	0	0	1	0	0	0	0	0	0	0	0	0	0	0	0	0	0	0	0	0	0	0	0	0	0	0	1	0	0	0	0	0	0
GA-motif	0	0	0	0	1	0	0	0	0	0	1	1	0	1	1	2	0	0	1	0	0	2	0	0	0	0	0	0	1	1	0	0	1	1	0	0	0	0	1	1	0	2	0	0	0	0	0	0	0
Gap-box	0	0	0	0	0	0	0	0	0	0	0	0	0	0	0	0	0	0	0	1	0	0	0	0	0	0	0	0	0	0	0	0	0	0	0	0	0	0	0	0	1	0	0	0	0	0	0	0	0
GARE-motif	0	0	1	0	0	0	0	0	0	0	0	0	1	0	0	0	0	0	0	0	0	1	0	0	0	1	0	1	0	0	0	0	0	0	0	0	0	0	0	0	1	0	0	0	1	0	0	1	0
GATA-motif	1	0	1	3	4	2	1	0	0	0	1	0	4	0	0	0	0	1	0	1	2	0	0	2	1	1	0	1	0	0	2	1	1	1	1	0	1	0	1	2	0	1	2	0	1	0	1	0	0
G-box	4	8	2	1	4	2	11	1	4	4	2	2	2	6	8	2	0	9	0	2	1	3	9	1	7	2	3	1	7	5	3	7	1	2	2	6	8	0	2	0	6	6	3	3	3	1	1	6	3
GC-motif	0	0	0	0	0	0	0	0	1	0	0	0	0	1	0	0	0	0	0	0	0	0	0	0	1	0	0	0	0	0	0	0	0	0	0	1	0	0	0	0	0	0	1	0	0	0	0	0	0
GCN4_motif	1	1	0	0	1	0	0	0	0	0	0	0	0	0	0	0	0	1	0	0	0	1	0	0	0	0	0	0	0	0	0	0	0	0	0	0	0	0	0	0	0	0	0	0	1	0	0	1	0
GT1-motif	4	4	4	1	3	0	1	2	4	1	1	0	1	0	1	2	0	0	0	2	0	3	0	0	5	0	2	2	1	0	2	0	0	1	0	0	4	0	3	2	2	1	6	1	0	3	3	1	2
GTGGC-motif	0	0	0	0	0	0	0	0	0	0	0	0	0	0	0	0	0	0	0	0	0	0	0	0	0	0	0	0	0	0	0	0	0	0	0	0	0	0	0	1	0	0	0	0	1	0	0	0	0
H-box	0	0	0	0	0	0	0	0	0	0	0	0	1	0	0	0	0	0	0	0	0	0	0	0	0	0	0	0	0	0	0	0	0	0	0	0	0	0	0	0	0	0	0	0	1	0	0	0	0
HD-Zip 1	0	0	0	0	0	0	0	1	0	0	0	0	0	0	0	1	1	0	0	0	0	0	0	2	0	0	0	1	0	0	0	0	0	0	0	0	0	0	0	0	0	0	0	0	0	0	0	0	0
HD-Zip 3	0	0	0	0	0	0	0	0	0	0	1	0	0	0	0	0	0	0	0	0	0	0	0	0	0	0	0	0	0	0	0	0	0	0	0	0	0	0	0	0	0	0	0	0	0	0	0	0	0
I-box	1	1	0	0	2	0	0	1	0	0	1	0	5	1	1	0	0	1	0	1	1	0	0	1	1	0	0	1	0	1	0	1	5	0	0	0	1	0	1	0	0	0	1	0	0	0	0	0	2
LAMP-element	0	0	1	1	0	0	0	0	0	0	1	0	1	0	0	1	0	0	0	1	0	0	1	0	0	0	0	1	0	1	1	0	0	0	0	1	0	0	0	0	0	0	1	1	1	0	0	0	0
L-box	0	0	0	0	0	0	0	0	0	0	0	0	0	0	0	0	0	0	0	0	0	0	0	0	0	0	0	0	0	0	0	0	0	0	0	0	0	0	1	0	0	0	0	1	0	0	0	0	0
LS7	0	0	0	0	0	1	0	0	0	0	0	0	0	0	0	0	0	0	0	0	0	0	0	0	0	0	0	1	0	0	0	0	0	0	0	0	0	0	0	0	0	0	0	0	0	0	0	0	0
LTR	1	4	0	0	1	0	2	0	1	0	0	0	1	2	3	1	1	0	0	1	1	0	0	0	0	0	0	0	0	0	0	0	1	0	0	1	3	1	0	1	0	1	1	0	0	0	1	0	0
MBS	1	2	1	0	1	0	1	3	2	0	1	1	2	0	2	0	0	0	0	0	0	1	2	0	0	1	0	0	0	1	0	1	1	0	0	0	0	0	1	0	0	1	0	2	1	0	1	0	1
MBSI	0	0	0	0	0	0	0	0	0	0	2	0	0	0	0	0	0	0	0	0	0	0	0	0	0	0	0	0	0	0	1	0	0	0	2	0	0	0	0	0	0	1	0	0	0	0	0	0	0
MRE	0	1	0	0	0	0	0	0	0	3	0	3	0	0	1	1	0	0	0	0	0	0	0	0	2	1	0	0	2	0	0	1	0	1	0	0	0	0	0	0	0	1	1	0	1	0	0	0	1
MSA-like	0	0	0	0	0	1	0	0	0	0	0	0	0	0	1	0	0	0	0	0	0	0	0	0	0	0	2	0	0	0	0	0	0	0	0	0	1	0	0	0	0	0	0	0	0	0	0	0	0
Myb	2	8	2	2	8	2	4	5	5	5	4	1	8	1	4	1	7	0	1	5	4	5	4	5	1	6	3	4	5	4	3	2	4	0	2	4	2	0	6	6	3	6	1	3	4	5	7	3	5
MYB recognition site	0	0	0	0	0	1	1	0	0	0	0	1	0	0	0	0	0	0	0	1	1	1	0	0	0	0	2	0	0	0	0	0	0	0	0	0	1	1	0	0	0	0	0	1	0	0	1	0	0
Myb-binding site	0	0	1	0	0	0	0	1	1	0	0	0	1	0	0	1	2	0	0	1	1	1	1	1	0	1	0	1	1	1	0	1	0	0	1	0	0	0	1	2	2	0	0	0	1	1	0	2	2
MYB-like sequence	1	4	0	2	3	0	1	1	2	1	1	0	3	1	0	0	0	0	0	2	1	1	0	2	0	1	2	1	2	0	2	0	0	0	1	1	1	0	2	2	0	2	1	1	0	3	0	0	0
MYC	4	5	5	4	1	7	5	4	7	4	6	5	5	2	7	4	0	4	1	5	2	12	5	5	8	4	7	6	2	3	0	4	3	4	6	5	2	0	12	6	1	8	4	4	4	13	10	3	2
NON	0	0	0	0	0	0	0	0	1	0	0	0	0	0	0	0	0	0	0	0	0	0	0	0	0	0	0	0	0	0	0	0	0	0	0	0	0	0	0	0	0	0	0	0	0	0	0	0	0
O2-site	0	0	0	3	1	0	1	0	0	0	0	1	1	0	1	0	1	0	0	0	0	0	1	0	0	1	0	1	0	0	0	0	0	0	2	1	0	2	0	0	0	1	0	0	3	0	0	1	0
P-box	0	0	1	1	0	0	0	0	0	0	1	0	1	0	0	0	0	1	0	1	1	1	1	0	0	0	1	2	1	0	2	1	1	0	1	0	0	0	2	0	2	0	0	0	0	0	1	0	2
Pc-CMA2c	0	0	0	0	0	0	0	0	1	0	0	0	0	0	0	0	0	0	0	0	0	0	0	0	0	0	0	0	0	0	0	0	0	0	0	0	0	0	0	0	0	0	0	0	0	0	0	0	0
re2f-1	0	0	0	0	0	1	0	0	0	0	0	0	0	0	0	0	0	0	0	0	0	0	0	0	0	0	0	0	0	0	0	0	0	0	0	0	0	0	0	0	0	0	0	0	0	0	0	0	0
RY-element	0	0	0	0	0	0	0	0	0	0	0	0	0	0	1	0	0	0	0	1	0	0	0	0	0	0	0	0	0	0	0	0	0	0	0	0	0	0	0	0	0	0	0	0	0	0	0	0	1
sbp-CMA1c	0	0	0	0	0	0	0	0	0	0	0	0	0	0	0	0	0	0	0	0	0	0	0	0	0	0	0	0	0	0	0	0	1	0	0	0	0	0	0	0	0	0	0	0	0	0	0	0	0
Sp1	1	0	2	0	0	1	2	0	1	0	0	0	0	0	0	0	0	0	0	0	0	2	0	0	0	0	0	0	0	0	0	0	0	0	2	0	0	0	0	1	0	0	1	1	0	0	0	0	1
STRE	2	3	1	6	3	1	7	1	2	2	1	2	3	4	3	2	9	2	0	4	1	1	1	0	1	2	5	1	1	2	4	2	5	0	3	1	2	0	1	12	4	5	2	4	2	0	4	4	6
TATA	0	0	1	1	1	2	2	1	1	1	1	3	2	6	0	3	1	0	0	1	2	2	2	0	3	0	1	1	2	0	3	0	1	2	3	1	2	0	3	2	3	1	2	0	1	1	0	2	0
TATC-box	0	0	0	0	1	1	2	0	0	1	0	0	0	0	1	0	0	0	0	0	0	0	0	0	0	0	0	0	0	0	0	1	0	0	0	0	0	0	0	0	2	0	0	0	0	0	0	0	1
TCA	0	0	0	0	0	0	0	1	1	0	1	2	1	0	0	0	0	1	0	1	0	0	0	0	0	0	1	0	0	0	0	1	1	0	1	0	0	0	0	0	0	0	0	0	5	0	0	3	0
TCA-element	1	1	2	1	0	0	1	1	2	2	1	3	0	1	1	0	1	2	0	1	0	1	0	1	0	2	1	0	0	0	0	1	0	0	0	0	1	0	0	0	1	0	0	1	1	0	0	2	0
TCCC-motif	0	2	0	1	0	0	0	0	0	0	0	0	0	0	1	0	1	0	0	0	0	1	1	0	0	0	0	0	0	0	0	0	0	0	0	0	0	0	0	1	0	0	0	0	0	0	1	1	0
TC-rich repeats	1	0	0	0	0	0	0	2	1	0	0	0	1	2	2	1	1	0	0	0	1	0	1	0	1	0	0	0	1	4	0	1	0	0	0	1	0	0	1	0	1	0	0	1	0	0	0	1	1
TCT-motif	0	1	3	2	1	0	2	1	3	2	1	1	1	0	2	2	1	0	2	0	1	2	1	1	1	1	0	3	2	2	2	1	0	2	1	0	0	1	0	1	2	2	4	3	0	0	3	0	1
TGA-box	0	0	0	0	0	0	0	0	0	0	0	0	0	0	0	0	0	0	0	0	0	0	0	0	0	0	0	0	0	0	0	0	0	0	0	0	0	0	1	0	0	0	0	0	0	0	0	0	0
TGACG-motif	1	1	0	3	2	0	3	1	1	0	0	4	3	0	3	0	1	0	0	0	1	0	2	0	2	0	2	2	2	3	2	0	2	0	0	2	1	0	2	2	1	4	4	2	1	0	0	0	0
TGA-element	0	0	1	1	1	1	0	0	0	0	1	2	1	0	0	0	0	0	0	1	0	0	0	0	0	0	0	2	0	0	1	0	0	0	0	0	1	0	0	1	0	1	1	0	0	1	0	1	0
Unnamed__1	2	5	2	0	2	2	8	0	3	1	1	5	0	1	3	2	1	4	0	0	2	2	5	0	4	1	0	1	3	1	3	4	0	2	2	1	5	0	0	2	4	1	3	2	0	0	5	4	1
Unnamed__10	1	0	0	0	0	0	0	0	0	0	0	0	0	0	0	0	0	0	0	0	0	0	0	0	1	0	0	0	0	1	0	2	1	0	0	0	0	0	0	0	0	0	0	0	0	0	0	0	0
Unnamed__12	1	0	0	0	0	0	0	0	0	1	0	0	0	0	0	0	0	0	0	0	0	0	0	0	1	0	0	0	0	1	0	2	1	0	0	0	0	0	0	0	0	0	0	0	0	0	0	0	0
Unnamed__14	1	0	0	0	0	0	0	0	0	0	0	0	0	0	0	0	0	0	0	0	0	0	0	0	1	0	0	0	0	1	0	2	1	0	0	0	0	0	0	0	0	0	0	0	0	0	0	0	0
Unnamed__2	0	0	0	0	0	0	0	0	0	0	0	0	0	0	0	0	0	0	0	0	0	0	0	0	1	1	0	0	0	0	0	0	0	0	0	0	1	0	0	0	0	0	1	0	0	0	0	1	0
Unnamed__4	11	16	5	15	10	17	7	11	16	7	8	11	12	11	8	14	8	2	0	14	6	10	12	8	4	21	11	11	7	8	2	7	12	3	10	8	9	2	8	17	5	11	11	14	8	8	11	15	9
Unnamed__5	0	0	0	0	0	0	0	0	0	0	0	0	0	1	0	0	0	0	0	0	0	0	0	0	0	0	0	0	0	0	0	0	0	0	0	0	0	0	0	0	0	0	0	0	0	0	0	0	0
Unnamed__6	3	1	0	1	0	0	1	1	1	0	0	4	0	0	0	1	1	1	1	0	0	0	0	0	0	0	0	0	2	1	2	0	1	0	0	1	0	1	0	0	2	1	0	1	0	1	2	0	1
Unnamed__8	1	0	0	0	0	0	0	0	0	0	0	0	0	0	0	0	0	0	0	0	0	0	0	0	1	0	0	0	0	1	0	2	1	0	0	0	0	0	0	0	0	0	0	0	0	0	0	0	0
W box	2	0	0	1	2	1	1	1	1	2	0	0	0	0	1	0	1	1	0	0	0	3	1	0	0	1	1	0	3	0	0	4	1	0	1	0	1	0	0	0	0	1	1	0	1	3	2	1	1
WRE3	0	0	0	1	0	0	1	0	0	0	0	1	0	0	0	0	0	0	1	2	1	0	0	0	0	1	0	1	0	0	0	1	1	0	0	2	1	1	0	0	2	0	0	2	1	0	2	0	0
WUN-motif	3	3	0	0	1	0	3	4	1	2	2	2	1	0	0	0	3	0	1	1	1	1	0	1	1	0	0	0	2	2	0	1	0	0	1	3	2	0	2	0	2	2	1	0	1	0	0	2	0
Total no. of motifs	81	116	66	87	102	77	123	68	81	72	67	102	101	81	89	79	62	65	13	79	61	80	91	61	82	81	68	80	71	71	76	96	83	68	65	84	106	14	77	83	85	105	105	82	68	66	83	76	68
[truncated: 17 more columns]
