# Supplementary material for: Genome-wide promoter analysis, homology modeling and protein interaction network of Dehydration Responsive Element Binding (DREB) gene family in Solanum tuberosum
Source: PLoS One. 2021 Dec 16;16(12):e0261215. doi: 10.1371/journal.pone.0261215 (PMC8675703; doi:10.1371/journal.pone.0261215)
Supplement: S3 Table — (XLSX) [file pone.0261215.s003.xlsx]

## Sheet: Sheet1
Detailed template information for StDREB protein modeling using Phyre2 web server
DREB subgroups	Protein ID	Template used	Confidence level	Identity percentage
A1	StDREB59	DNA binding protein	99.1	41
A2	StDREB15	DNA binding protein	100	36
A3	StDREB64	DNA binding protein	99.9	51
A4	StDREB32	DNA binding protein	100	34
A5	StDREB12	DNA binding protein	100	35
A6	StDREB44	DNA binding protein	100	48
